# Supplementary material for: Effects of exercise interventions on health-related quality of life in older adults with osteoporosis: a systematic review and meta-analysis
Source: PeerJ. 2026 Mar 30;14:e21023. doi: 10.7717/peerj.21023 (PMC13045839; doi:10.7717/peerj.21023)
Supplement: Supplemental Information 2 [file peerj-14-21023-s002.xlsx]

## Sheet: Figure 5
Study	Year	Experimental n	Experimental Mean	Experimental SD	Control n	Control Mean	Control SD
Carter et al.	2002	40	0.48	2.37	40	0.31	2.37
Cergel et al.	2019	20	32.48	7.31	20	45.44	7.76
Evstigneeva et al.,	2016	40	44.6	7.8	38	56.8	9.4
Gibbs et al.	2020	71	0.79	0.18	70	0.79	0.13
Grahn Kronhed et al.	2009	29	20.6	8.9	34	31.1	11.1
Hongo et al.	2007	38	116.9	11.3	36	110.7	15.8
Kucukcakir et al.	2013	30	14.8	9.1	30	33.6	11.4
Sen et al.	2020	16	21	7.7	18	37.2	15.8
Stanghelle et al.	2020	76	24.4	10.5	73	24.4	6.7
Zhang et al.	2022	34	73.8	8.7	34	65.2	11.5

## Sheet: Figure 6
Study	Year	Experimental n	Experimental Mean	Experimental SD	Control n	Control Mean	Control SD	Subgroup
Hongo et al.	2007	38	116.9	11.3	36	110.7	15.8	Resistance exercise
Sen et al.	2020	16	−21.0	7.7	18	−37.2	15.8	Resistance exercise
Zhang et al.	2022	34	73.8	6.7	34	65.2	11.5	Resistance exercise
Cergel et al.	2019	20	−32.48	7.31	20	−45.44	7.76	Resistance exercise
Carter et al.	2002	40	−0.48	2.37	40	−0.31	2.37	Multicomponent exercise
Evstigneeva et al.	2016	40	−44.6	7.8	38	−56.8	9.4	Multicomponent exercise
Gibbs et al.	2020	71	0.79	0.18	70	0.79	0.13	Multicomponent exercise
Grahn Kronhed et al.	2009	29	−20.6	8.9	34	−31.1	11.1	Multicomponent exercise
Kucukcakir et al.	2013	30	−14.8	9.1	30	−33.6	11.4	Multicomponent exercise
Stanghelle et al.	2013	76	−24.4	10.5	73	−24.4	6.7	Multicomponent exercise

## Sheet: Figure 7
Study	Year	Exp n	Exp Mean	Exp SD	Ctrl n	Ctrl Mean	Ctrl SD	Subgroup
Hongo et al.	2007	38	116.9	11.3	36	110.7	15.8	6 weeks < duration < 20 weeks
Grahn Kronhed et al.	2009	29	−20.6	8.9	34	−31.1	11.1	6 weeks < duration < 20 weeks
Zhang et al.	2022	34	73.8	6.7	34	65.2	11.5	6 weeks < duration < 20 weeks
Cergel et al.	2019	20	−32.48	7.31	20	−45.44	7.76	6 weeks < duration < 20 weeks
Carter et al.	2002	40	−0.48	2.37	40	−0.31	2.37	6 month
Sen et al.	2020	16	−21.0	7.7	18	−37.2	15.8	6 month
Stanghelle et al.	2020	76	24.4	10.5	73	24.4	6.7	6 month
Evstigneeva et al.	2016	40	−44.6	7.8	38	−56.8	9.4	12 month
Gibbs et al.	2020	71	0.79	0.18	70	0.79	0.13	12 month
Kucukcakir et al.	2013	30	−14.8	9.1	30	−33.6	11.4	12 month

## Sheet: Figure 8a
Study	Year	Exp n	Exp Mean	Exp SD	Ctrl n	Ctrl Mean	Ctrl SD
Alp et al.	2009	22	61.5	16	22	53.3	17.6
Carter et al.	2002	40	3.12	7.47	0	3.76	8.12
Evstigneeva et al.	2016	40	−65.8	15	38	−79.4	12.4
Ferrara et al.	2019	35	54.5	15.99	32	47.69	18.88
Fu and Fan	2021	63	75.29	14.95	54	44.25	11.06
Hongo et al.	2007	38	6.8	2.4	36	5.5	1.4
Kanemaru et al.	2010	32	44.3	8.4	30	43.3	6.2
Khalili et al.	2017	92	66.31	14.77	91	64.31	18.09
Grahn Kronhed et al.	2009	25	70.9	17.3	31	53.8	17.3
Kucukcakir et al.	2013	30	−26.9	11.7	30	−51.9	18.1
Matthews et al.	2020	46	1.3	2.9	44	0.5	2.5
Stanghelle et al.	2020	76	63.7	20.3	73	64.9	23
Zhang et al.	2022	34	42.9	10.7	34	42.3	16.1
Cergel et al.	2019	20	−49.16	8.92	20	−65.41	9.85

## Sheet: Figure 8b
Study	Year	Exp n	Exp Mean	Exp SD	Ctrl n	Ctrl Mean	Ctrl SD
Alp et al.	2009	22	69.4	25.9	22	59	21.5
Carter et al.	2002	40	−6.55	0.03	40	−1.58	5
Evstigneeva et al.	2016	40	−48.9	20	38	−66.0	14.3
Ferrara et al.	2019	35	57.75	21.02	32	49.37	21.56
Fu and Fan	2021	63	53.49	17.09	54	50.54	10.7
Hongo et al.	2007	38	15.4	4.3	36	15.3	5.4
Kanemaru et al.	2010	32	42.9	9.1	30	42.8	9.3
Khalili et al.	2017	92	69.2	18.43	91	57.87	19.22
Grahn Kronhed et al.	2009	26	77.4	19.4	31	54.7	23.5
Kucukcakir et al.	2013	30	−17.8	14.7	30	−36.5	17
Matthews et al.	2020	46	0.2	3.3	44	−1.6	1
Stanghelle et al.	2020	76	62.9	23.6	73	64.8	25.2
Zhang et al.	2022	34	77.6	7.7	34	62.7	17
Cergel et al.	2019	20	−26.0	12.41	20	−42.5	13.32

## Sheet: Figure 8c
Study	Year	Exp n	Exp Mean	Exp SD	Ctrl n	Ctrl Mean	Ctrl SD
Alp et al.	2009	22	79.1	16	22	62	19.5
Carter et al.	2002	20	−17.18	7.43	20	−32.39	5.02
Evstigneeva et al.	2016	40	−29.4	9.7	38	−46.3	13.3
Ferrara et al.	2019	35	72.92	20.51	32	61	22.06
Fu and Fan	2021	63	71.35	13.54	54	71.24	14.19
Hongo et al.	2007	42	60.4	4.4	38	59.1	5.6
Kanemaru et al.	2010	32	39	14.2	30	39.3	14
Khalili et al.	2017	92	63.76	19.06	91	56.79	18.88
Grahn Kronhed et al.	2009	29	84.5	13.7	34	64.9	21.7
Kucukcakir et al.	2013	30	-8.2	9.2	30	-19.8	13.9
Matthews et al.	2020	46	1.6	4.9	44	-1	2.3
Stanghelle et al.	2020	76	70.4	19.7	73	70.2	25.2
Zhang et al.	2022	34	78.7	4.9	34	75	7.7
Cergel et al.	2019	20	−17.18	7.43	20	−32.39	5.02

## Sheet: Figure 8d
Study	Year	Exp n	Exp Mean	Exp SD	Ctrl n	Ctrl Mean	Ctrl SD
Alp et al.	2009	22	77.9	38.4	22	58.7	43.8
Ferrara et al.	2019	35	58.33	38.73	32	41.43	45.35
Fu and Fan	2021	63	42.36	15.37	54	41.19	19.87
Kanemaru et al.	2010	32	36.5	16.1	30	35.7	16.2
Kekalainen et al.	2018	27	17.1	1.4	23	16.7	1.6
Khalili et al.	2017	92	65.61	26.06	91	52.02	30.18
Grahn Kronhed et al.	2009	29	78.6	33.8	34	40.4	41.3
Kucukcakir et al.	2013	30	−8.2	9.2	30	−19.8	13.9
Matthews et al.	2020	46	1.6	4.9	44	−1.0	2.3
Stanghelle et al.	2020	76	67	28.2	73	67.2	31.1
Zhang et al.	2022	34	83.9	19.3	34	66.1	19.3

## Sheet: Figure 9a
Study	Year	Exp n	Exp Mean	Exp SD	Ctrl n	Ctrl Mean	Ctrl SD
Alp et al.	2009	22	54.4	11.8	22	48.5	14.1
Ferrara et al.	2019	35	57.5	15.19	32	52.14	19.56
Fu and Fan	2021	63	68.64	17.41	54	47.42	18.93
Kanemaru et al.	2010	32	47.2	11.3	30	46.5	11.2
Khalili et al.	2017	92	61.06	13.81	91	57.71	15.74
Grahn Kronhed et al.	2009	26	72.2	19.9	30	52.3	19.3
Matthews et al.	2020	46	−5.5	3.5	44	−4.7	2.6
Stanghelle et al.	2020	76	54.3	17.4	73	57	18.5
Zhang et al.	2022	34	66.4	4.8	34	55	7.7

## Sheet: Figure 9b
Study	Year	Exp n	Exp Mean	Exp SD	Ctrl n	Ctrl Mean	Ctrl SD
Alp et al.	2009	22	80.9	20.8	22	85.6	21.9
Carter et al.	2002	40	−0.32	4.43	40	−3.51	1.24
Evstigneeva et al.	2016	40	−66.9	13.3	38	−78.0	17.1
Ferrara et al.	2019	35	68.61	20.38	32	63.4	22.89
Fu and Fan	2021	63	75.77	18.5	54	63.57	15.98
Kanemaru et al.	2010	32	43.9	12.7	30	43.1	12.6
Kekalainen et al.	2018	27	15.1	2.8	23	14.6	2.9
Khalili et al.	2017	92	75.49	19.28	91	69.77	19.04
Grahn Kronhed et al.	2009	26	93.8	11.9	31	76.2	22.9
Kucukcakir et al.	2013	30	−23.0	17.1	30	−55.5	17
Matthews et al.	2020	46	0.01	2.3	44	−0.2	1.3
Stanghelle et al.	2020	76	86	19.6	73	84.9	23
Zhang et al.	2022	34	85.7	17.2	34	77.8	17.2
Cergel et al.	2019	20	−59.14	14.35	20	−68.38	17.45

## Sheet: Figure 9c
Study (Year)		Exp n	Exp Mean	Exp SD	Ctrl n	Ctrl Mean	Ctrl SD
Alp et al.	2009	22	80.4	39.2	22	60	41.3
Arnold et al.	2008	21	6	1.1	27	6	1
Ferrara et al.	2019	35	57.44	41.91	32	57.14	46.16
Fu and Fan	2021	63	71.22	17.93	54	49.04	19.36
Kanemaru et al.	2010	32	37.8	16.6	30	36.7	16.4
Khalili et al.	2017	92	48.52	37.07	91	49.74	34.42
Grahn Kronhed et al.	2009	29	85.1	29	34	68.6	39.3
Matthews et al.	2020	46	1.3	3.3	44	−0.3	2.3
Stanghelle et al.	2020	76	67.2	13.9	73	65.4	18.5
Zhang et al.	2022	34	88.2	25.8	34	88.2	25.8

[truncated: 1 more sheets: Figure 9d]
