# Supplementary material for: Effects of exercise interventions on health-related quality of life in older adults with osteoporosis: a systematic review and meta-analysis
Source: PeerJ. 2026 Mar 30;14:e21023. doi: 10.7717/peerj.21023 (PMC13045839; doi:10.7717/peerj.21023)
Supplement: Supplemental Information 4 [file peerj-14-21023-s004.csv]

Study	Random sequence generation (selection bias)	Allocation concealment (selection bias)	Blinding of participants and personnel (performance bias)	Blinding of outcome assessment (detection bias)	Incomplete outcome data (attrition bias)	Selective reporting (reporting bias)	Other bias
Alp et al., 2009	Low	Unclear	High	Low	Low	Low	Unclear
Arnold et al., 2008	Low	Unclear	High	Low	Low	Low	Low
Carter et al., 2002	Low	Unclear	High	Low	Low	Low	Low
Cergel et al., 2019	Low	Low	High	Low	Low	Low	Low
Evstigneeva et al., 2016	Low	Low	High	Low	Low	Low	Low
Ferrara et al., 2019	Unclear	Unclear	High	Unclear	Low	Low	Low
Fu and Fan, 2021	Low	Unclear	High	Unclear	Low	Low	Low
Gibbs et al., 2020	Low	Low	High	Low	Low	Low	Low
Hongo et al., 2007	Low	Low	High	Low	Low	Low	Low
Kanemaru et al., 2010	Unclear	Unclear	High	Low	Low	Low	Low
Kekäläinen et al., 2018	Low	Low	High	Low	Low	Low	Low
Khalili et al., 2017	Low	Low	High	Low	Low	Low	Low
Grahn Kronhed et al., 2009	Unclear	Unclear	High	Unclear	Low	Low	Low
Kucukcakir et al., 2013	Low	Low	High	Low	Low	Low	Low
Matthews et al., 2020	Low	Low	High	Low	Low	Low	Low
Sen et al., 2020	Low	Unclear	High	Low	Low	Low	Low
Stanghelle et al., 2020	Low	Low	High	Low	Low	Low	Low
Zhang et al., 2022	Low	Low	High	Low	Low	Low	Low
